# Supplementary material for: Accelerated involution of germinal center in palatine tonsils in IgA nephropathy
Source: PLoS One. 2024 May 6;19(5):e0301853. doi: 10.1371/journal.pone.0301853 (PMC11073668; doi:10.1371/journal.pone.0301853)
Supplement: S1 File — (CSV) [file pone.0301853.s002.csv]

Research_ID	Age_RBx	Sex	Disease	Period_RBx	HT	percent_GS	percent_SS	percent_GS_plus_SS	percent_Cellular_plus_fibrocellular	percent_LFA	ILES
AD001	31	0	IgAN	1.873972603	0	25	0	25	6.25	7.846166695	NA
AH001	41	1	IgAN	4.131506849	0	11.53846154	7.692307692	19.23076923	3.846153846	NA	NA
AH002	29	0	IgAN	2	0	10.34482759	3.448275862	13.79310345	0	23.63971385	19.93785275
AH003	45	1	IgAN	16.21369863	1	29.41176471	5.882352941	35.29411765	0	16.09675419	16.7322928
AH004	35	1	IgAN	0.745205479	0	5.263157895	0	5.263157895	5.263157895	15.75332238	NA
AH005	34	1	IgAN	14.37808219	1	38.0952381	0	38.0952381	19.04761905	18.91304348	38.98930161
AH006	22	0	IgAN	0.515068493	0	4	0	4	0	18.95544057	12.83435174
AH007	31	0	IgAN	1.049315068	1	33.33333333	0	33.33333333	5.128205128	18.08070986	5.27325024
AH008	32	0	IgAN	12.36986301	0	5.882352941	5.882352941	11.76470588	0	13.50112085	2.519532965
AH010	35	0	IgAN	19	1	25	6.25	31.25	0	22.23104801	41.49074405
AH011	31	0	IgAN	1.843835616	1	39.13043478	4.347826087	43.47826087	21.73913043	16.35796046	25.05115354
AH012	33	0	IgAN	3.682191781	0	15.38461538	0	15.38461538	3.846153846	22.56522933	13.09973642
AH013	26	1	IgAN	6.153424658	0	10.20408163	0	10.20408163	0	35.78595318	22.37398506
AH014	22	0	IgAN	0.589041096	0	0	0	0	0	30.1848801	14.20364442
AH015	33	1	IgAN	3	0	3.125	6.25	9.375	12.5	32.14233201	3.335192026
AH016	41	0	IgAN	0.457534247	0	9.090909091	4.545454545	13.63636364	2.272727273	19.62436178	38.43567359
AH017	59	1	IgAN	0.032876712	1	0	0	0	0	26.70534459	NA
AH018	63	1	IgAN	37	1	10	10	20	0	20.36613272	60.21604854
AH019	34	1	IgAN	6.216438356	1	4.166666667	2.083333333	6.25	2.083333333	23.69116048	1.055501803
AH020	25	1	IgAN	1.249315068	0	0	11.76470588	11.76470588	11.76470588	30.1848801	24.6473109
AH021	34	0	IgAN	1.698630137	0	0	3.846153846	3.846153846	3.846153846	21.41671762	8.127984194
AH022	30	0	IgAN	2.194520548	0	7.142857143	21.42857143	28.57142857	7.142857143	18.66264959	46.5938894
AH023	31	0	IgAN	1.460273973	0	3.225806452	9.677419355	12.90322581	25.80645161	17.80646081	26.89260907
AH024	40	1	IgAN	10	0	33.33333333	6.666666667	40	0	13.35883377	16.16950098
AH025	35	0	IgAN	15	1	6.25	0	6.25	3.125	16.53073404	56.6538046
AH026	35	0	IgAN	4.410958904	0	3.846153846	0	3.846153846	7.692307692	28.82191916	13.31140027
AH027	31	0	IgAN	4.17260274	1	13.88888889	2.777777778	16.66666667	2.777777778	25.57976926	5.884820519
AH028	36	1	IgAN	22	0	30.18867925	1.886792453	32.0754717	0	28.58607214	1.89367132
AH029	38	1	IgAN	0.84109589	0	0	0	0	14.28571429	33.6292466	15.93073894
AH030	35	1	IgAN	0.397260274	0	8.823529412	2.941176471	11.76470588	11.76470588	21.30145653	9.537373069
AH031	27	0	IgAN	3.468493151	0	6.060606061	0	6.060606061	0	27.23241662	0
AH032	35	1	IgAN	14.23287671	0	12.82051282	5.128205128	17.94871795	0	21.16426221	1.218931962
AH034	39	1	IgAN	19	0	20.33898305	0	20.33898305	6.779661017	15.66519081	41.86453726
AH035	34	0	IgAN	10.52054795	0	50	12.5	62.5	16.66666667	19.47148818	2
AH036	35	0	IgAN	2.761643836	0	33.33333333	0	33.33333333	0	28.9005097	1.888884326
AH037	29	0	IgAN	7	1	33.33333333	0	33.33333333	0	19.93693753	42.11745509
AH038	39	0	IgAN	0.131506849	1	47.36842105	15.78947368	63.15789474	0	20.54620514	7.675769635
AH039	23	0	IgAN	1.498630137	0	13.84615385	7.692307692	21.53846154	0	18.5930382	19.03703384
AH040	42	1	IgAN	25	1	5.882352941	5.882352941	11.76470588	5.882352941	23.07968306	1
AH041	43	1	IgAN	1.410958904	0	14.28571429	7.142857143	21.42857143	7.142857143	NA	NA
AH044	49	1	IgAN	2	0	21.73913043	0	21.73913043	4.347826087	21.53499437	9.448680195
AH045	39	1	IgAN	3.879452055	0	0	0	0	0	20.63629731	34.25110593
AH046	38	0	IgAN	0.61369863	0	15.38461538	3.846153846	19.23076923	11.53846154	27.81453448	11.41554446
AH047	22	1	IgAN	1.945205479	0	2.564102564	0	2.564102564	0	24.76636849	9.072177505
AH048	47	0	IgAN	2.356164384	0	9.090909091	6.060606061	15.15151515	0	14.12337662	29.98939588
AH049	47	1	IgAN	30	1	18.18181818	0	18.18181818	9.090909091	16.69022934	4.531264633
AH051	37	0	IgAN	1.421917808	0	12.5	4.166666667	16.66666667	4.166666667	22.38360982	28.31838895
AH052	34	0	IgAN	1.980821918	0	7.692307692	0	7.692307692	15.38461538	27.43207713	27.8560659
AH053	38	1	IgAN	15.55068493	1	5.263157895	5.263157895	10.52631579	10.52631579	23.31853404	33.80708843
AH054	60	0	IgAN	26.06575342	1	28.57142857	0	28.57142857	0	28.72080864	12.59225475
AH055	24	0	IgAN	10	1	58.82352941	5.882352941	64.70588235	11.76470588	18.91310196	2.888387639
AH057	47	1	IgAN	13.17808219	1	27.27272727	0	27.27272727	0	20.291073	26.59499314
AH058	39	1	IgAN	19	1	19.04761905	4.761904762	23.80952381	4.761904762	18.95727517	25.97006586
AH059	48	0	IgAN	25	1	21.42857143	0	21.42857143	7.142857143	17.80189492	36.07964321
AH060	32	1	IgAN	4.578082192	1	7.692307692	0	7.692307692	2.564102564	32.61337725	8.032495645
AH061	33	0	IgAN	7.128767123	0	2.777777778	2.777777778	5.555555556	0	18.84563151	0.44375416
AH062	25	0	IgAN	2.117808219	0	8.333333333	0	8.333333333	0	22.59749742	0.2
AH063	44	1	IgAN	8	1	15.625	3.125	18.75	3.125	20.43533727	0.2
AH064	30	0	IgAN	2.701369863	0	7.407407407	7.407407407	14.81481481	11.11111111	12.63763904	0.1
AH065	24	1	IgAN	0.208219178	0	0	0	0	0	32.9740519	1.974950487
AH066	36	0	IgAN	7.621917808	0	50	0	50	6.666666667	29.03831344	2.787677014
AH067	33	1	IgAN	3	0	25	0	25	0	18.42566918	25.42116524
AH068	25	0	IgAN	4.761643836	0	0	0	0	0	NA	NA
AH069	39	1	IgAN	3.898630137	0	4.081632653	4.081632653	8.163265306	0	30.05566933	10.91577561
AH070	32	0	IgAN	5.106849315	0	0	6.666666667	6.666666667	6.666666667	18.23866348	9.944934852
AH072	44	0	IgAN	11.89041096	1	62.5	6.25	68.75	6.25	13.9009139	NA
AH073	41	1	IgAN	19	1	33.33333333	0	33.33333333	11.11111111	24.08637874	12.24232716
AH074	49	1	IgAN	21.39452055	1	16.12903226	3.225806452	19.35483871	0	26.59892913	NA
AH076	28	1	IgAN	6	1	26.66666667	0	26.66666667	6.666666667	13.68296757	34.04700589
AH077	21	0	IgAN	0.254794521	0	2	2	4	0	26.60825139	10.47926321
AH078	42	0	IgAN	0.545205479	1	19.04761905	0	19.04761905	0	32.20160349	4.668573561
AH079	49	1	IgAN	0.712328767	0	8.695652174	0	8.695652174	0	34.34669229	4.495739628
AH080	28	0	IgAN	8.183561644	0	11.11111111	5.555555556	16.66666667	0	24.4106794	14.50538998
AH081	28	1	IgAN	0.575342466	0	0	0	0	0	33.79510309	6.030742821
AH083	38	0	IgAN	2.4	0	16.66666667	4.166666667	20.83333333	0	25.29563345	11.53115213
AH086	36	0	IgAN	0.230136986	0	0	2.777777778	2.777777778	0	25.98438609	NA
AH088	37	0	IgAN	9.073972603	0	0	0	0	0	35.47740084	7.528791262
AH128	54	1	IgAN	18	1	23.80952381	0	23.80952381	0	23.37284152	4.747383332
AH137	48	1	IgAN	6.2	1	44.44444444	2.777777778	47.22222222	8.333333333	20.01269136	26.59409883
AH138	32	0	IgAN	2	0	8	0	8	4	29.48397276	9.178775263
AH139	23	1	IgAN	1.720547945	0	2.857142857	2.857142857	5.714285714	2.857142857	16.83199146	16.50798982
AH140	48	1	IgAN	26	1	30	10	40	20	17.15534092	13.76822736
AH152	32	1	IgAN	0.106849315	0	7.692307692	0	7.692307692	0	26.61774091	0
AH154	31	0	IgAN	0.676712329	0	20	20	40	10	18.41676076	6.404212038
AH156	23	1	IgAN	2.197260274	0	0	0	0	11.11111111	32.83678265	4.528578447
AH157	23	1	IgAN	1.175342466	0	2.702702703	2.702702703	5.405405405	16.21621622	14.76586533	9.019519856
AH161	18	0	IgAN	2.728767123	0	0	2.777777778	2.777777778	0	33.99279439	0.958364391
AH162	55	1	IgAN	3.882191781	1	18.75	0	18.75	18.75	10.24349286	21.36123625
AH163	31	0	IgAN	0.032876712	0	4.166666667	0	4.166666667	4.166666667	38.64891882	1.136535686
AH166	28	0	IgAN	1.180821918	1	6.666666667	0	6.666666667	0	NA	NA
AH170	55	0	IgAN	0.443835616	0	10	0	10	0	14.10696459	15.07645907
AH172	16	1	IgAN	0.068493151	0	0	0	0	0	29.62561185	NA
CD001	NA	1	CTRL	NA	NA	NA	NA	NA	NA	44.84768086	2.839002268
CD002	NA	1	CTRL	NA	NA	NA	NA	NA	NA	21.24284037	17.55974761
CD003	NA	0	CTRL	NA	NA	NA	NA	NA	NA	31.65808505	1.927754256
CD004	NA	0	CTRL	NA	NA	NA	NA	NA	NA	26.3626297	2.453073791
CD005	NA	1	CTRL	NA	NA	NA	NA	NA	NA	26.06524634	0.659582265
CD006	NA	0	CTRL	NA	NA	NA	NA	NA	NA	41.27874243	0.046536478
CD007	NA	0	CTRL	NA	NA	NA	NA	NA	NA	29.47750805	0.06607314
CD008	NA	0	CTRL	NA	NA	NA	NA	NA	NA	31.20490015	2.412552885
CD009	NA	1	CTRL	NA	NA	NA	NA	NA	NA	26.15016431	12.42667121
CD010	NA	1	CTRL	NA	NA	NA	NA	NA	NA	NA	NA
CH001	NA	1	CTRL	NA	NA	NA	NA	NA	NA	40.5858947	2.62
CH002	NA	1	CTRL	NA	NA	NA	NA	NA	NA	31.1077993	3.54
CH003	NA	1	CTRL	NA	NA	NA	NA	NA	NA	40.26337793	1.83
CH004	NA	1	CTRL	NA	NA	NA	NA	NA	NA	34.75010195	6.25
CH005	NA	1	CTRL	NA	NA	NA	NA	NA	NA	42.14607635	2.45
CH006	NA	1	CTRL	NA	NA	NA	NA	NA	NA	32.51788395	6.25
CH007	NA	1	CTRL	NA	NA	NA	NA	NA	NA	26.79177129	8.01
CH008	NA	0	CTRL	NA	NA	NA	NA	NA	NA	47.36842105	5.21
CH009	NA	1	CTRL	NA	NA	NA	NA	NA	NA	23.82554517	10.21
CH010	NA	1	CTRL	NA	NA	NA	NA	NA	NA	36.57142857	1.25
CH011	NA	1	CTRL	NA	NA	NA	NA	NA	NA	26.8057554	7.32
CH012	NA	0	CTRL	NA	NA	NA	NA	NA	NA	23.84554383	8.42
CH013	NA	1	CTRL	NA	NA	NA	NA	NA	NA	21.40655419	10.24
CH014	NA	1	CTRL	NA	NA	NA	NA	NA	NA	18.25206992	2.65
CH015	NA	0	CTRL	NA	NA	NA	NA	NA	NA	24.60034192	5.23
CH016	NA	0	CTRL	NA	NA	NA	NA	NA	NA	39.92688414	2.12
CH017	NA	1	CTRL	NA	NA	NA	NA	NA	NA	19.86322905	3.21
CH018	NA	0	CTRL	NA	NA	NA	NA	NA	NA	40.66763689	0.08
